# Supplementary material for: The Potential of Magnolia spp. in the Production of Alternative Pest Control Substances
Source: Molecules. 2023 Jun 9;28(12):4681. doi: 10.3390/molecules28124681 (PMC10303668; doi:10.3390/molecules28124681)
Supplement: Supplementary file 1 [file molecules-28-04681-s001.zip]

Archive with 1 entries (1 files):
- molecules-2432452-supplementary.pdf
